# Supplementary material for: Psychological State and Exam Performance among Paramedics’ Students in Geneva during the COVID-19 Pandemic: A Mixed Methods Study
Source: Int J Environ Res Public Health. 2023 Feb 20;20(4):3736. doi: 10.3390/ijerph20043736 (PMC9959811; doi:10.3390/ijerph20043736)
Supplement: Supplementary file 1 [file ijerph-20-03736-s001.zip]

Archive with 6 entries (6 files):
- File S1. STROBE checklist.pdf
- File S2. COREQ Checklist.pdf
- File S3. Original French version of the guide used to conduct the semi-structured interviews, and its English translation.pdf
- File S4. Exam performance dataset
- File S5. GHQ-12 dataset
- File S6. Semi-structured interviews retranscription.pdf
